# Supplementary material for: Creation of Philadelphia chromosome by CRISPR/Cas9-mediated double cleavages on BCR and ABL1 genes as a model for initial event in leukemogenesis
Source: Cancer Gene Ther. 2022 Aug 23;30(1):38–50. doi: 10.1038/s41417-022-00522-w (PMC9842507; doi:10.1038/s41417-022-00522-w)
Supplement: Supplementary file 13 — Supplement Table 5 [file 41417_2022_522_MOESM13_ESM.xlsx]

## Sheet: Sheet1
Supplement Table 5. Real-time RT-PCR primers
	Forward	Reverse
INHbB	ACCTTCTACAATGAGCTGCGT	GTACATGGCTGGGGTGTTGA
CD93	GCCCCAGAATGCGGCAGACA	GCAGTCTGTCCCAGGTGTCGGA
MECOM	GAAAGACCCCAGTTATGGATGG	GTACTTGAGCCAGCTTCCAACA
MPL	GAGATGCAGTGGCACTTGGA	CCAGATGGGGTACCTGTCTCTG
RARB	TTGTGTTCACCTTTGCCAAC	CGGTTCCTCAAGGTCCTG
